# Supplementary material for: Investigating the Reduction/Oxidation Reversibility of Graphene Oxide for Photocatalytic Applications
Source: Molecules. 2023 May 25;28(11):4344. doi: 10.3390/molecules28114344 (PMC10254559; doi:10.3390/molecules28114344)
Supplement: Supplementary file 1 [file molecules-28-04344-s001.zip]

Archive with 1 entries (1 files):
- molecules-2273980-supplementary.pdf
